# Supplementary material for: Complex Multisystem Phenotype With Immunodeficiency Associated With NBAS Mutations: Reports of Three Patients and Review of the Literature
Source: Front Pediatr. 2020 Sep 15;8:577. doi: 10.3389/fped.2020.00577 (PMC7522312; doi:10.3389/fped.2020.00577)
Supplement: Supplementary Table 1 — Literature review of 77 patients with NBAS deficiency. [file Table_1.xlsx]

## Sheet: Лист1
Case number	Age	Mutation/ Amino acid change	Age at onset of disease (month)	ALF episodes with elevated transaminases	RALF	Recurrent infections	Optic nerve atrophy	Other symptoms	OI, bone fractures	Bone anomalies*	Neutropenia/lymphopenia/thrombocytopenia	Pelger–Huët					Immun	ological	findings			First author (Year)	Reference
													IgG (g/L)	IgM (g/L)	IgA (g/L)	Lymphocyte count	CD3+ x 109/L	CD4+ x 109/L	CD8+ x 109/L	CD3- CD16+ CD56+ x 109/L	CD19+ x 109/L
P1-34		c.5741G>A, p.Arg1914His hom		no	no	n.i.	yes	insulin dependent diabetes	none	short stature	n.i.	yes	n.i.	n.i.	n.i.	n.i.	n.i.	n.i.	n.i.	n.i.	n.i.	Maksimova et al., 2010	14
P35	12 y	c.284C>T, p.Ala95Val; c.850A>T, p.Lys284Ter	4,5 m	recurring	no	pneumonia, middle ear infection (5-8 episodes per year), herpes simplex virus reccurent VZV infection	partial	hypoglycemia	none	yes	no	yes	4.9–5.2	0.43–0.56	0.07–0.18	n.i.	n.i.	n.i.	n.i.	0.043	n.i.	Garcia Segarra et al., 2015	15
P36	5 y	c.409C>T, p.Arg137Trp; c.1186T>A, p.Trp396Arg	birth	recurring	no	EBV infection	no	none	none	yes	no	yes	7.39	1.6	1.07	n.i.	n.i.	n.i.	n.i.	0.04	n.i.	Garcia Segarra et al., 2015	15
P37	18y	c.558_560del, p.Ile187del; c.686dup;p.Ser230Glnfs*4	21m	recurring	no	n.i.	partial	none	none	short stature	no	no	n.i.	n.i.	n.i.	n.i.	n.i.	n.i.	n.i.	n.i.	n.i.	Haack et al., 2015; Staufner et al., 2016	37, 16
P38	22y	c.2708 T > G, p.Leu903Arg; c.2708 T > G, p.Leu903Arg	7m	recurring	no	n.i.	no	acute renal failure, epilepsy	none	short stature	no	no	n.i.	n.i.	n.i.	n.i.	n.i.	n.i.	n.i.	n.i.	n.i.	Haack et al., 2015; Staufner et al., 2016	37, 16
P39	18y	c.603_605del, p.Leu202del; c.3164 T > C, p.Leu1055Pro	10m	recurring	no	n.i.	no	celiac disease	none	short stature	no	no	n.i.	n.i.	n.i.	n.i.	n.i.	n.i.	n.i.	n.i.	n.i.	Haack et al., 2015; Staufner et al., 2016	37, 16
P40	37y	c.2708 T > G, p.Leu903Arg; c.2827G > T, p.Glu943*	8m	?	no	n.i.	no	mild coordination deficit	none	short stature	no	no	n.i.	n.i.	n.i.	n.i.	n.i.	n.i.	n.i.	n.i.	n.i.	Haack et al., 2015; Staufner et al., 2016	37, 16
P41	14y	c.3010C > T, p.Arg1004*; c.3164 T > C, p.Leu1055Pro	7m	recurring	no	n.i.	no	cardiomyopathy	none	no	no	no	n.i.	n.i.	n.i.	n.i.	n.i.	n.i.	n.i.	n.i.	n.i.	Haack et al., 2015; Staufner et al., 2016	37, 16
P42	3y	c.1533_1545del, p.Ile512Thrfs*4; c.2951 T > G, p.Ile984Ser	18m	recurring	no	n.i.	no	mild motor delay	none	short stature	no	n.i.	n.i.	n.i.	n.i.	n.i.	n.i.	n.i.	n.i.	n.i.	n.i.	Haack et al., 2015; Staufner et al., 2016	37, 16
P43	9y	c.1042C > T, p.Pro348Ser; c.2203_3C > G, p.?	11m	recurring	no	n.i.	no	none	none	no	no	n.i.	n.i.	n.i.	n.i.	n.i.	n.i.	n.i.	n.i.	n.i.	n.i.	Haack et al., 2015; Staufner et al., 2016	37, 16
P44	11y	c.1042C > T, p.Pro348Ser; c.2203_3C > G, p.?	6.7 y	recurring	no	n.i.	no	Crohn’s disease, erythema nodosum	none	short stature	no	yes	n.i.	n.i.	n.i.	n.i.	n.i.	n.i.	n.i.	n.i.	n.i.	Haack et al., 2015; Staufner et al., 2016	37, 16
P45	8y	c.1187G > A, p.Trp396*; c.2330C > A, p.Pro777His	21m	recurring	no	n.i.	no	none	none	no	no	n.i.	n.i.	n.i.	n.i.	n.i.	n.i.	n.i.	n.i.	n.i.	n.i.	Haack et al., 2015; Staufner et al., 2016	37, 16
P46	4y	c.118-2A > G, p.?; c.2524G > T, p.Val842Phe	18m	recurring	yes	n.i.	no	mild hypoglycemia during acute illness	none	short stature	no	n.i.	n.i.	n.i.	n.i.	n.i.	n.i.	n.i.	n.i.	n.i.	n.i.	Haack et al., 2015; Staufner et al., 2016	37, 16
P47	18y	c.686dup, p.Ser230Glnfs*4; c.3164 T > C, p.Leu1055Pro	4m	recurring	no	n.i.	no	none	none	yes	no	n.i.	n.i.	n.i.	n.i.	n.i.	n.i.	n.i.	n.i.	n.i.	n.i.	Haack et al., 2015; Staufner et al., 2016	37, 16
P48	1.8 y	c.2827G > T, p.Glu943*; ex. 39–40 del, p.Val2145_Glu2237del	7m	recurring	no	n.i.	yes	epilepsy, neuroblastoma	none	yes	yes	yes	hypogammaglobulinemia			n.i.	n.i.	n.i.	n.i.	n.i.	n.i.	Haack et al., 2015; Staufner et al., 2016	37, 16
P49	8y	c.1278A>C, p.Cys426Trp; ex. 49–50 del, p.Val1528Glyfs*2	9m	recurring	no	n.i.	no	none	none	short stature	no	yes	hypogammaglobulinemia			n.i.	n.i.	n.i.	n.i.	n.i.	n.i.	Haack et al., 2015; Staufner et al., 2016	37, 16
P50	16y	c.173-2A > G, p. =; c.3363A > G, p.Ile1121Met	24m	recurring	no	n.i.	no	none	none	n.i.	no	n.i.	n.i.	n.i.	n.i.	n.i.	n.i.	n.i.	n.i.	n.i.	n.i.	Haack et al., 2015; Staufner et al., 2016	37, 16
P51	12 m	c.409C > T, p.Arg137Trp/c.409C > T, p.Arg137Trp	birth	recurring	yes	n.i.	n.i.	none	multiple bone fractures	yes	n.i.	n.i.	n.i.	n.i.	n.i.	n.i.	n.i.	n.i.	n.i.	n.i.	n.i.	Megarbane A. et al., 2008, Capo-Chichi et al., 2015	35.27
P52	5 m	c.409C > T, p.Arg137Trp/c.409C > T, p.Arg137Trp	birth	recurring	yes	n.i.	n.i.	none	multiple bone fractures	yes	n.i.	n.i.	n.i.	n.i.	n.i.	n.i.	n.i.	n.i.	n.i.	n.i.	n.i.	Megarbane A. et al., 2008, Capo-Chichi et al., 2015	35.27
P53	4m	c.409C > T, p.Arg137Trp/c.409C > T, p.Arg137Trp	birth	recurring	yes	n.i.	n.i.	none	multiple bone fractures	yes	n.i.	n.i.	n.i.	n.i.	n.i.	n.i.	n.i.	n.i.	n.i.	n.i.	n.i.	Megarbane A. et al., 2008, Capo-Chichi et al., 2015	35.27
P54	4y9m	c.2827G>T, p.Glu943*; c.5741G>A p.Arg1914His	birth	recurring	no	tonsillitis, mycosis by Candida, herpes simplex virus	yes	developmental delay with normal intelligence	none	yes	neutropenia	yes	0.215	0.26	0.11	n.i.	n.i.	n.i.	n.i.	n.i.	0.261	Kortüm et al., 2017	17
P55	6.11 y	c.3596G > A, p.C1199Y; c.6611_6612insCA, p.M2204Ifs*3	6 m	recurring	no	n.i.	n.i.	mild hypoglycemia during acute illness	none	no	no	n.i.	n.i.	n.i.	n.i.	n.i.	n.i.	n.i.	n.i.	n.i.	n.i.	Li et al., 2017	34
P56	4.8 y	c.3596G > A, p.C1199Y; c.586C > T, p.Q196X	7 m	recurring	no	n.i.	n.i.	none	none	no	no	n.i.	n.i.	n.i.	n.i.	n.i.	n.i.	n.i.	n.i.	n.i.	n.i.	Li et al., 2017	34
P57	2.4 y	c.2407G > A, p.E803K; c.5389 + 1G > T	6 m	recurring	no	n.i.	n.i.	mild hypoglycemia during acute illness	none	no	no	n.i.	n.i.	n.i.	n.i.	n.i.	n.i.	n.i.	n.i.	n.i.	n.i.	Li et al., 2017	34
P58	6 y	c.680A>C, p.His227Pro c.1749G>A, p.Trp583*	33 m	recurring	yes	episodes of pneumonia	n.i.	none	none	yes	n.i.	n.i.	n.i.	n.i.	n.i.	n.i.	n.i.	n.i.	n.i.	n.i.	n.i.	Regateiro et al., 2017	18
P59	5 y	c.680A>C, p.His227Pro c.1749G>A, p.Trp583*	18 m	recurring	yes	recurrent viral infections	no	urticaria with angioedema during crisis	none	yes	n.i.	n.i.	n.i.	n.i.	n.i.	n.i.	n.i.	n.i.	low	n.i.	n.i.	Regateiro et al., 2017	18
P60	10 y	c.5741GNA p.Arg1914His; c.3010C N T p.Arg1004*	birth	no	no	severe recurrent shingles	yes	feeding difficulty, moderate intellectual disability, progeric appearance	tibia, metatarsals fractures	yes	lymphopenia	yes	hypogammaglobulinemia			n.i.	n.i.	n.i.	n.i.	n.i.	n.i.	Balasubramanian et al., 2017	19
P61	5 y	c.5741GNA p.Arg1914His; c.2032CNT p.Gln678*	birth	no	no	recurrent infections	yes	feeding difficulty, hypoglycemia, mild intellectual disability	stress fractures of the feet	yes	n.i.	yes	hypogammaglobulinemia			n.i.	n.i.	n.i.	n.i.	n.i.	n.i.	Balasubramanian et al., 2017	19
P62	2 y	c.409C>T, p.Arg137Trp; c.758T>G, p.Val253Gly	1 y	recurring	yes	recurrent viral infections	n.i.	feeding difficulty	none	yes	n.i.	n.i.	n.i.	n.i.	n.i.	n.i.	n.i.	n.i.	n.i.	n.i.	n.i.	Cardenas et al., 2017	28
P63	4 y	c.2819A>C, p. His940Pro hom	3 m	recurring	yes	pneumonia, pharyngitis, two episodes of infectious gastroenteritis	n.i.	none	none	short stature	n.i.	n.i.	0.5	n.i.	n.i.	n.i.	n.i.	n.i.	n.i.	n.i.	n.i.	Hasosah et al., 2017	31
P64	7 y	c.809G > C, p.Gly270Ala; c.2926del, p.Ser976Profs*16	11 m	recurring	yes	no	no	none	none	no	n.i.	n.i.	11.2	1.12	0.92	n.i.	n.i.	n.i.	n.i.	n.i.	n.i.	Calvo et al., 2017	29
P65	10 y 5 m	c.5752A>C, p.Thr1918Pro; c.500_501delTT, p.Phe167Cysfs07	1 y	recurring	no	recurrent respiratory tract infections	yes	none	none	short stature	n.i.	yes	3.8	0.44	0.24	n.i.	n.i.	n.i.	n.i.	n.i.	n.i.	Li X et al., 2018	20
P66	12 m	c.1339G>A, p.Glu447Lys; c.5454_5455delTT, p.Leu1818fsX16	birth	recurring	yes	n.i.	yes	severe developmental delay	yes	yes	n.i.	no	0.395	n.i.	n.i.	n.i.	n.i.	n.i.	n.i.	n.i.	n.i.	Sunwoo et al., 2018	32
P67	3 y	c.1018G>C, p.Gly340Arg; c.2674G>T, p.Val892Phe	birth	recurring	yes	n.i.	no	mild hypoglycemia during acute illness	none	short stature	n.i.	yes	n.i.	n.i.	n.i.	n.i.	n.i.	n.i.	n.i.	n.i.	n.i.	Ono et al., 2019	30
P68	3 y	c.405 G>A, p.Trp135*; c.5741 G>A, p.Arg1914His	32 m	recurring	yes	n.i.	n.i.	progeroid appearance	none	yes	n.i.	yes	n.i.	n.i.	n.i.	n.i.	n.i.	n.i.	n.i.	n.i.	n.i.	Björn Fischer-Zirnsak et al., 2019	21
P69	26 m	c.2950delA, p.Ile984Leufs*8; c.3158 A>G, p.His1053Arg	20 m	recurring	yes	n.i.	n.i.	delayed psychomotor development	none	short stature	n.i.	n.i.	hypogammaglobulinemia			n.i.	n.i.	n.i.	n.i.	n.i.	n.i.	Björn Fischer-Zirnsak et al., 2019	21
P70	19 y	c.5741G>A, p.Arg1914His; c.6564dupT, p.Glu2189*	birth	recurring	no	n.i.	yes	insulin-dependent diabetes mellitus, developmental delay	none	yes	n.i.	yes	hypogammaglobulinemia			n.i.	n.i.	n.i.	n.i.	n.i.	n.i.	Björn Fischer-Zirnsak et al., 2019	21
P71	5y 9m	c.2827G>T,p.Glu943*; c.2951T>G, p.IIe984Ser	?	recurring	yes	recurrent ear infections	n.i.	developmental, speech delays, failure to thrive, and facial dysmorphism	n.i.	n.i.	n.i.	n.i.	n.i.	n.i.	n.i.	n.i.	n.i.	n.i.	n.i.	n.i.	n.i.	Kankirawatana et al., 2019	33
P72	7 m	c.1948C> T, p.Pro650Ser hom	birth	recurring	no	sepsis, urinary tract infection, persistent Rotavirus enteritis	no	eczematous dermatitis	none	no	lymphopenia	no	o,325	0.24	0.07	2.8	2.3	2.1	0.189	0.261	0	Ricci et al., 2019	10
P73	7 y	c.686dupT, p.230Qfs*4; c.6840G>A; p.Thr2280Thr	7 m	recurring	no	Listeria encephalomeningitis	yes	celiac disease, hypothyroidism	none	yes	n.i.	yes	0.28	0.06	0.05	n.i.	n.i.	n.i.	n.i.	n.i.	n.i.	Carli et al, 2019	22
P74	4 y	c.1501C>T, p.Arg501*; c.6840G>A, p.Thr2280Thr	birth	recurring		gastroenteritis	yes	developmental delay with normal intelligence	none	yes	n.i.	yes	0.93	0.15	0.05	n.i.	n.i.	n.i.	n.i.	n.i.	n.i.	Carli et al, 2019	22
P75	12 y	c.5741G>A, p.Arg1914His; ex. 35-47 del.	birth	once	no	recurrent bronchitis, several episodes of pneumonia	partial	intellectual delay, diabetes mellitus type 2	multiple bone fractures	yes	no	yes	2.8	1.2	0.83	5.38	5.2	0.9	4.18	0.16	0.11	Current study
P76	5 y	c.5741G>A, p.Arg1914His; ex. 35-47 del.	6 m	recurring	no	pharyngitis, multiple pneumonias and two episodes of infectious gastroenteritis	partial	intellectual delay	forearm, femur fractures	yes	neutropenia	yes	2.7	0.5	0.26	2.71	2.43	1.43	0.61	0.04	0.24	Current study
P77	7 y	c.5741G>A, p.Arg1914His; c.1628_1629insA, p.Ser544fs	birth	recurring	yes	multiple pneumonias, pyelonephritis	partial	pachygyria, epilepsy, feeding difficulty, severe developmental deficiency	multiple bone fractures	yes	thrombocytopenia	yes	1.6	0.13	0.05	1.17	1.05	0.17	0.87	0.05	0.07	Current study
n.i. no information
